# Supplementary material for: Differences in the metabolomic profile of the human palatine tonsil between pediatrics and adults
Source: PLoS One. 2023 Jul 31;18(7):e0288871. doi: 10.1371/journal.pone.0288871 (PMC10389742; doi:10.1371/journal.pone.0288871)
Supplement: S1 Dataset — (XLSX) [file pone.0288871.s001.xlsx]

## Sheet: 샘플통일
		Gender	Gender	AGE	G(age)	G(Gender-age)	G(Gender-age)	sample	Acetate	Alanine	Ascorbate	Asparagine	Aspartate	Choline	Creatine	Creatine phosphate	Ethanolamine	Formate	Fumarate	Glucose	Glutamate	Glutamine	Glutathione	Glycerol	Glycine	Inosine	Isoleucine	Lactate	Leucine	Lysine	Methionine	Niacinamide	O-Phosphocholine	O-Phosphoethanolamine	Oxypurinol	Phenylalanine	Proline	Taurine	Threonine	Tyrosine	Uridine	Valine	myo-Inositol	sn-Glycero-3-phosphocholine
TS	9	M	1	9	G1	M-G1	1	G1-TS-9	0.198499	6.03385	6.26279	0.804696	3.86405	2.43292	1.91282	0.284269	0.988181	0.27531	0.272324	1.01406	16.509	1.24342	2.03443	0.735682	8.20224	0.456224	0.206711	36.2143	1.15325	2.88997	0.594916	0.303679	3.13061	17.9589	14.4625	0.422629	2.10983	24.3692	2.30667	0.690059	0.739663	0.977563	3.38485	1.31019
TS	12	F	2	3	G1	F-G1	3	G1-TS-12	0.367988	7.41848	4.68422	1.11718	3.32406	1.61185	1.20757	0.308946	0.786208	0.334325	0.281051	1.24166	16.3348	1.00549	1.93569	1.04387	8.42733	0.335478	0.294369	31.0451	1.28811	3.72256	0.483345	0.376377	3.29312	16.2209	14.4455	0.55518	1.93044	16.883	2.1922	0.821969	0.765339	0.992906	3.41666	1.63125
TS	15	M	1	5	G1	M-G1	1	G1-TS-15	0.457347	5.39015	7.39838	0.806168	4.16276	2.51889	0.98576	0.285897	0.768709	0.433361	0.439728	0.735545	19.087	0.566316	1.9918	1.06601	9.92452	0.40375	0.295077	43.8468	1.42475	2.00913	0.310623	0.604367	3.25946	17.5349	6.38153	0.47689	1.48886	22.9828	1.78734	0.552843	0.4723	1.13559	4.84471	0.948746
TS	27	M	1	5	G1	M-G1	1	G1-TS-27	0.706988	6.58197	5.35838	0.791539	3.66641	2.11273	0.940651	0.280819	0.689113	0.291638	0.336207	0.297518	12.7439	2.35345	2.12743	0.710986	7.38986	0.14629	0.498372	39.4574	1.88154	2.33334	0.436046	0.544823	3.05021	13.1355	13.9701	0.899728	2.1092	18.771	1.97385	1.04025	0.607149	1.46513	4.03766	0.781661
TS	28	M	1	4	G1	M-G1	1	G1-TS-28	0.256405	6.05355	4.85527	0.973762	3.22964	1.631	1.15449	0.236238	0.489282	0.590691	0.434159	0.85862	14.6463	1.72233	2.19394	0.95225	7.56365	0.394018	0.285118	36.0191	1.81385	2.12124	0.562074	0.515306	3.85817	15.2862	13.5252	0.612202	1.54064	20.8649	1.39976	0.648022	0.624494	0.942455	4.89867	1.64589
TS	31	M	1	6	G1	M-G1	1	G1-TS-31	0.290179	5.70954	5.63753	0.92253	3.96671	1.9309	1.31494	0.252121	0.797582	0.940915	0.391823	0.959768	16.1013	2.28407	2.08102	0.614083	7.17765	0.193335	0.405407	35.3826	1.45359	1.9857	0.399552	0.400957	3.52032	14.6915	13.7835	0.59441	1.7762	23.2328	1.46342	0.651204	0.629072	1.24526	4.01894	1.5338
TS	32	F	2	6	G1	F-G1	3	G1-TS-32	0.613886	5.12301	6.18978	0.822698	3.75778	2.68169	0.977604	0.255905	1.04024	0.473682	0.360969	1.03235	16.7427	1.67253	2.3665	1.11661	7.99797	0.469379	0.309453	31.8877	1.22957	1.56017	0.777278	0.382723	3.31661	16.6774	12.5959	0.41619	2.31128	21.7373	1.22658	0.533445	0.392285	0.843376	4.08732	1.37742
TS	33	M	1	6	G1	M-G1	1	G1-TS-33	0.71022	4.6087	5.15914	0.775141	4.58397	0.940615	1.17459	0.245852	0.849173	0.722912	0.420112	0.848359	14.4299	2.22178	2.31615	0.528313	6.79696	0.196226	0.19167	30.2045	1.16938	1.69037	0.41035	0.637815	3.87993	16.2256	14.7919	0.389197	1.42321	25.3346	1.51758	0.433454	0.721284	0.861864	6.10464	2.87212
TS	34	M	1	5	G1	M-G1	1	G1-TS-34	0.323978	5.14471	5.41807	0.879427	3.53275	2.46811	1.96918	0.280672	0.662493	0.335668	0.307408	0.576288	15.8505	2.83376	2.42002	1.51498	8.8884	0.377144	0.366064	42.2409	1.07328	1.34227	0.587166	0.443932	3.30423	14.515	8.53393	0.289415	1.34328	25.4237	1.9824	0.622542	0.559413	1.07705	4.03361	1.92689
TS	46	M	1	4	G1	M-G1	1	G1-TS-46	0.644281	6.44499	4.78474	1.02307	2.58867	2.20911	0.702812	0.403458	1.13372	0.658288	0.265204	0.388199	12.0604	2.67505	1.4051	1.2593	8.66722	0.157629	0.639437	39.3387	1.3077	2.46119	0.481647	0.393003	2.53805	12.5533	21.0678	0.621232	2.55339	16.3904	1.99384	0.861329	0.364706	1.54941	3.53892	0.903309
TS	54	F	2	8	G1	F-G1	3	G1-TS-54	0.379895	5.50458	7.29207	0.617294	3.9299	2.34386	1.1379	0.175069	0.665168	0.921717	0.388907	0.731629	16.3553	2.32396	2.63674	1.00329	8.88881	0.550177	0.284241	48.4148	0.793678	1.32987	0.61598	0.353424	3.22784	15.2226	4.77943	0.196753	2.56173	25.8266	1.25102	0.340845	0.592606	1.00658	4.30576	1.54183
TS	55	F	2	7	G1	F-G1	3	G1-TS-55	0.575763	6.62866	5.09695	0.842797	3.54265	1.25113	3.16392	0.209127	0.493581	0.706256	0.321392	1.92553	17.1572	3.73621	2.49113	0.610604	7.46162	0.711417	0.35833	35.4315	1.07983	1.31807	0.297116	0.447529	3.10117	13.5598	9.28593	0.3422	1.4409	23.7213	1.13282	0.489387	0.663108	1.30452	5	1.70221
TS	1002	M	1	6	G1	M-G1	1	G1-TS-1002	0.244434	6.61646	5.3626	0.602936	4.14134	2.00843	0.890825	0.314595	0.676719	0.555408	0.284267	0.624211	17.0651	0.341754	2.10847	1.09361	7.85583	0.611989	0.253034	36.8226	1.2448	3.2487	0.305995	0.737827	2.67066	16.2806	15.8022	0.552692	1.81062	18.6716	1.5268	0.87634	0.658613	0.896709	4.58539	1.16921
TS	1003	M	1	6	G1	M-G1	1	G1-TS-1003	0.684028	5.90958	6.04159	1.20206	3.9345	2.68062	1.34948	0.322945	1.13801	0.326857	0.342747	1.35828	18.1184	0.652735	2.14767	1.09083	8.61488	0.251315	0.26085	40.097	1.17248	1.97899	0.306566	0.278452	3.24901	15.6422	13.4021	0.361816	1.43602	24.8399	2.01981	0.612642	1.04218	0.988637	4.06358	0.891094
TS	1013	M	1	5	G1	M-G1	1	G1-TS-1013	0.270351	4.58978	5.99408	0.961798	3.93172	2.231	0.973913	0.308812	0.625373	0.407147	0.357275	0.412783	17.2652	2.02278	2.28608	0.570147	6.4418	0.591138	0.478433	32.7283	0.929677	1.65916	0.595224	0.629599	3.21477	15.1927	13.4297	0.573387	1.83977	25.8825	1.46672	0.538871	0.454202	1.19284	3.55993	1.81483
TS	1014	F	2	5	G1	F-G1	3	G1-TS-1014	0.888024	6.78134	5.72241	0.589735	4.79421	2.38158	1.25562	0.181781	0.728527	0.842579	0.394619	0.21354	17.6191	2.15102	2.28384	0.611668	6.67817	0.786957	0.303553	40.1724	0.883813	1.46688	0.384968	0.394093	3.06448	13.7731	16.6259	0.251616	1.46706	24.0044	1.33528	0.381459	0.526744	1.03243	3.57824	2.20629
TS	1015	M	1	6	G1	M-G1	1	G1-TS-1015	1.11827	8.22135	6.41747	0.772451	4.26683	2.62706	1.33241	0.11775	0.822477	0.239157	0.325758	0.859524	18.7223	1.08594	2.33222	0.555476	8.75712	0.27585	0.309948	44.8662	1.1939	2.70517	0.391004	0.379087	3.11057	16.1225	10.2919	0.538014	2.13908	23.6038	1.26988	0.579781	0.547453	1.15944	6.33558	1.22764
TS	1016	M	1	4	G1	M-G1	1	G1-TS-1016	1.21227	6.36255	7.24941	0.870162	3.97408	2.47466	0.877183	0.318382	0.870888	1.0411	0.454692	0.369226	16.23	0.783727	1.85727	0.661701	10.5906	0.365352	0.318624	62.1384	1.0825	1.67737	0.252042	0.489557	3.05792	16.5854	7.52373	0.430965	1.68173	21.6269	1.78294	0.448882	0.274801	1.02608	3.76925	1.04618
TS	1017	F	2	5	G1	F-G1	3	G1-TS-1017	0.724549	5.64066	4.782	0.837048	3.80293	2.0253	1.53313	0.260424	0.733089	1.28567	0.325688	1.08355	15.4094	1.81105	1.2048	0.540459	7.8724	0.346248	0.295007	27.4114	1.4725	2.59834	0.423321	0.652536	3.1214	13.6684	12.5628	0.458009	1.80062	20.9927	2.14792	0.64252	0.609308	1.08556	3.66123	1.36201
TS	1021	M	1	6	G1	M-G1	1	G1-TS-1021	0.634787	6.12219	5.23505	0.706931	4.27385	2.35072	0.971023	0.226406	0.734206	0.786701	0.262478	0.609565	17.3476	2.15936	1.92137	1.31034	7.38737	0.413366	0.26937	38.7394	1.08408	2.80969	0.41102	0.409554	3.02495	15.6815	14.1165	0.429936	2.02856	24.4294	1.38498	0.754881	0.264678	0.961785	4.22473	2.02255
TS	1022	F	2	9	G1	F-G1	3	G1-TS-1022	0.6104	6.67398	5.95103	1.0758	4.03472	2.88828	0.976047	0.281837	0.850518	0.342099	0.317438	1.13996	16.0495	1.52044	2.0105	1.48224	7.59644	0.291294	0.216013	25.4805	1.28162	2.02904	0.347847	0.491732	2.88346	15.8318	14.4067	0.580362	2.24598	24.7485	1.58107	0.73426	0.429987	0.994033	4.72578	1.29868
TS	1023	F	2	6	G1	F-G1	3	G1-TS-1023	0.330216	5.75746	6.10272	0.772956	3.62902	2.24519	0.959704	0.315501	0.951913	0.834196	0.24117	0.29159	14.769	2.26455	1.41543	1.00818	7.7419	0.404547	0.340927	41.1737	1.18161	2.12682	0.397081	0.568898	2.71519	12.8327	20.1878	0.774363	1.92168	22.7753	1.51291	0.590537	0.527999	1.09506	4.58115	1.29403
TS	1024	M	1	6	G1	M-G1	1	G1-TS-1024	0.339289	7.34248	4.99253	1.10447	3.64804	2.3848	0.664995	0.320911	0.475927	0.451341	0.234798	1.21855	16.1089	1.80032	1.34105	0.874408	7.6862	0.379611	0.427124	34.678	1.44155	2.70036	0.334987	0.469965	3.1624	15.3333	17.428	0.501005	2.41018	21.0222	2.23089	0.772806	0.59222	1.21941	4.47659	1.07927
TS	1025	F	2	10	G1	F-G1	3	G1-TS-1025	0.339737	7.85981	6.0937	0.949646	2.9173	2.68488	1.03958	0.290446	1.25879	0.448736	0.342899	0.826976	14.0985	2.80448	1.27255	0.970479	8.32268	0.332948	0.376938	40.1842	1.20001	1.8646	0.470034	0.502677	2.89525	13.958	15.1786	0.513001	1.90822	20.2389	1.71915	0.727371	0.501282	1.20047	3.77803	1.25813
TS	1027	F	2	4	G1	F-G1	3	G1-TS-1027	0.715679	6.72847	5.39388	1.04808	3.4747	2.29818	0.916069	0.14018	1.72307	0.859904	0.240608	0.619607	15.5724	1.81028	1.35186	0.962588	8.823	0.219838	0.2571	37.2873	1.35481	2.2957	0.460679	0.24442	3.11849	14.1743	17.2048	0.469081	3.15871	19.933	2.19394	0.634309	0.445821	1.28472	3.46746	1.14532
TS	1028	M	1	3	G1	M-G1	1	G1-TS-1028	0.270755	4.84104	5.72376	0.741981	4.64629	1.93408	0.943508	0.271722	1.10123	0.679966	0.463485	0.606428	17.3057	1.98615	1.75032	0.749106	8.57725	0.457504	0.263014	34.9332	0.792297	1.73818	0.465508	0.490578	3.63267	16.2531	17.0329	0.430762	1.45397	22.5879	1.72217	0.598247	0.768106	0.906299	4.14973	1.36301
TS	1029	F	2	6	G1	F-G1	3	G1-TS-1029	0.333046	5.03485	6.90856	0.850075	5.49875	1.64291	1.07195	0.171847	0.65991	0.914074	0.35228	1.03005	15.2802	2.4394	2.20287	0.670901	6.75641	0.477759	0.306141	29.8033	1.14202	1.4635	0.417653	0.343808	2.62579	14.5822	10.8329	0.61068	1.94756	24.947	1.52819	0.56935	0.76398	0.844923	5.02672	1.9716
TS	1034	F	2	6	G1	F-G1	3	G1-TS-1034	0.526584	5.55004	5.96792	0.849724	4.52746	2.36737	1.3309	0.233602	1.15813	0.607518	0.362926	0.625153	18.8094	1.43381	2.24086	0.955876	8.71083	0.426225	0.218267	39.3473	1.14484	1.48766	0.482794	0.279777	2.96279	17.1419	15.7209	0.402115	1.37052	25.9183	1.93935	0.574037	0.462262	0.99694	5.35137	1.33209
TS	1035	F	2	8	G1	F-G1	3	G1-TS-1035	0.544562	5.27781	5.3631	0.337228	4.20103	1.67568	1.20798	0.259205	0.749136	0.966496	0.295383	1.04554	20.1505	2.17781	1.98094	0.594398	8.3178	0.486009	0.245402	34.8877	1.37419	1.9962	0.400866	0.379072	2.39881	13.1558	17.4782	0.640166	1.51135	22.5305	2.21021	0.697993	0.754222	0.898935	5.72575	1.36504
TS	1036	M	1	7	G1	M-G1	1	G1-TS-1036	0.377153	5.99843	5.20976	1.22278	4.43451	1.54591	0.942836	0.283531	0.755959	0.30751	0.285736	1.32688	17.4523	1.71846	1.91452	1.06016	8.01062	0.245035	0.218482	26.0993	1.80997	2.40827	0.320373	0.288216	2.92406	16.6024	11.4108	0.677221	2.46165	21.2342	1.77854	0.934016	0.611346	1.05823	5.05128	1.83799
TS	1037	M	1	7	G1	M-G1	1	G1-TS-1037	0.794819	7.38742	5.40828	0.936733	3.4004	2.19246	1.04672	0.211429	0.78951	0.427781	0.331954	0.931347	14.9208	2.10378	1.93598	0.789856	8.52246	0.187039	0.515492	35.905	1.41914	2.235	0.501758	0.370231	2.84224	14.607	9.3384	0.756465	1.81638	19.3231	2.37088	0.768275	0.715225	1.26407	5.35938	0.889031
TS	2	M	1	35	G3	M-G3	2	G3-TS-2	0.26846	6.18339	5.84604	0.569255	4.91145	2.25261	1.32236	0.306122	0.942151	0.267098	0.327554	1.70343	19.7754	0.829415	2.58785	0.448466	6.39424	0.396434	0.167617	30.4416	1.00484	2.36783	0.270814	0.441777	2.91912	17.7907	6.97056	0.597625	1.86906	24.4407	2.15549	0.739226	0.738359	0.794975	6.31991	2.16366
TS	7	F	2	28	G3	F-G3	4	G3-TS-7	0.733901	7.34171	3.8582	0.852139	4.29573	1.66332	1.16164	0.420917	1.24227	0.353684	0.248841	1.49369	13.0244	0.69217	1.56195	1.04444	7.09532	0.330758	0.191139	25.1979	1.55551	4.85498	0.321226	0.388202	1.62597	12.1559	15.738	0.978363	2.30513	16.7594	1.77705	1.26687	0.723339	0.999486	4.2473	1.14915
TS	13	M	1	26	G3	M-G3	2	G3-TS-13	0.19898	7.12352	7.64236	0.926325	3.68275	1.80918	1.59625	0.254536	0.614838	0.368438	0.307303	0.482572	19.4135	1.01512	2.3952	0.88983	7.43129	0.445147	0.295215	50.8384	1.01442	1.69644	0.630412	0.523252	3.35267	18.2615	3.47982	0.241054	1.81569	31.6155	1.82824	0.452586	0.438406	0.960728	5.27436	1.82057
TS	20	M	1	54	G3	M-G3	2	G3-TS-20	2.11629	6.67178	3.45059	1.08163	2.09684	1.54936	1.34732	0.507823	0.70548	0.488218	0.295535	2.64753	11.7465	2.07328	1.43656	0.938397	5.1505	0.258666	0.317773	35.0474	1.81769	3.21563	0.415066	0.29773	2.32127	11.4442	19.4278	0.736643	1.59238	17.1299	1.47446	0.91016	0.587266	1.20277	4.8181	1.52332
TS	22	F	2	71	G3	F-G3	4	G3-TS-22	0.675242	7.54287	3.27062	1.10354	1.5235	0.748282	0.67925	0.368408	0.832146	0.208618	0.144397	1.64361	13.2277	2.23482	1.26109	0.89332	5.04339	0.165243	0.490516	11.0454	2.18071	5.45445	0.619119	0.564679	2.10077	9.26585	18.8206	1.25628	2.44031	12.7856	1.85792	1.12647	0.55161	1.60576	4.1944	1.75978
TS	23	M	1	27	G3	M-G3	2	G3-TS-23	0.985261	5.74589	3.06684	0.922891	3.97491	2.3623	0.948774	0.28722	1.16291	0.398163	0.326444	0.958922	13.3221	2.4314	1.88124	1.33382	5.94634	0.132721	0.3391	32.4402	1.60725	2.5477	0.435905	0.439439	2.62637	12.1034	25.9193	0.563381	2.31886	17.9613	2.12844	0.842848	0.61355	1.319	4.26817	0.99176
TS	25	M	1	29	G3	M-G3	2	G3-TS-25	0.723863	5.61894	4.17829	0.917094	2.80388	2.25908	0.963698	0.303336	1.05173	0.340674	0.378284	1.65676	15.747	2.01924	1.47989	1.21552	6.99608	0.132999	0.264635	21.5371	1.71836	1.94811	0.467404	0.583506	2.64962	13.1108	27.8202	0.754933	2.9069	18.7153	1.6505	0.87594	0.491933	1.24741	4.38597	1.06944
TS	30	M	1	53	G3	M-G3	2	G3-TS-30	2.96121	7.79891	3.32	0.721993	2.44956	1.97321	2.01646	0.327962	0.583999	0.482802	0.381248	2.17351	11.0984	4.26302	1.76161	0.544631	4.37461	0.215116	0.576651	30.8826	1.62135	3.60178	0.541166	0.389671	2.1336	11.5619	5.47941	0.569841	2.25732	22.7764	1.25426	0.760226	0.474559	1.54417	3.37328	0.967636
TS	35	F	2	26	G3	F-G3	4	G3-TS-35	0.601219	5.69999	6.46876	0.605465	4.935	2.4534	1.49115	0.457018	0.626239	0.283854	0.321914	1.24232	16.469	3.16577	3.07645	0.924801	6.05844	0.379231	0.36983	36.2509	0.857477	1.38864	0.410315	0.46005	2.91087	15.0751	7.39553	0.206674	2.25628	28.6058	2.2161	0.36983	0.646254	1.03731	3.75167	1.60972
TS	41	M	1	39	G3	M-G3	2	G3-TS-41	0.561242	6.59242	5.01304	0.782932	3.90745	1.53741	2.45645	0.544952	0.779553	0.566648	0.324464	2.6418	12.3437	3.53209	2.99337	0.482416	5.78779	0.381444	0.45036	32.5617	1.03435	2.10271	0.526033	0.363802	1.93507	13.3866	17.976	0.419731	2.03394	21.9966	1.0562	0.541498	0.851923	1.09231	4.59429	0.958902
TS	45	M	1	28	G3	M-G3	2	G3-TS-45	1.68352	6.13206	4.73568	0.700609	3.86144	1.54605	1.12249	0.227966	1.03378	0.680429	0.425452	0.827046	14.8647	2.01512	2.79361	0.508588	6.65652	0.595717	0.292393	38.6538	1.01129	1.65231	0.511951	0.515314	3.21391	13.5591	14.5625	0.429131	0.836295	23.074	1.83571	0.555778	0.424401	1.19175	3.78261	1.67921
TS	50	M	1	21	G3	M-G3	2	G3-TS-50	0.723285	7.15627	5.39646	0.684524	4.40659	2.03777	1.61109	0.250785	0.858841	0.166839	0.311664	1.08056	14.0976	2.80993	2.45898	0.727919	6.41698	0.368752	0.24436	34.3247	1.46616	2.55525	0.578775	0.339155	3.05218	14.3297	17.1988	0.686736	1.67818	22.6374	2.20103	0.759623	0.56108	1.05022	5.0671	1.05781
TS	52	M	1	37	G3	M-G3	2	G3-TS-52	0.798007	6.35346	5.47473	0.664852	4.81255	2.6384	1.40057	0.281883	1.15573	0.381403	0.388314	0.697473	16.0561	2.14199	2.53077	0.919459	7.27983	0.396423	0.317083	41.3512	1.22198	2.72861	0.40444	0.370345	1.9612	14.2801	15.4412	0.434204	1.00184	27.4045	2.1056	0.490599	0.360393	1.494	4.80444	1.24262
TS	53	M	1	35	G3	M-G3	2	G3-TS-53	0.415079	6.57072	5.29864	0.737169	5.64141	2.42469	0.966929	0.270535	1.48563	0.296129	0.20974	1.28029	15.9628	1.91442	2.43401	0.661486	6.14442	0.406572	0.266575	34.0563	1.48138	2.33823	0.496115	0.190526	2.2968	16.2568	14.0093	0.490541	1.52949	25.9538	1.57525	0.654373	0.561823	1.09013	6.86171	1.60766
TS	1004	M	1	27	G3	M-G3	2	G3-TS-1004	0.416554	7.53116	5.23411	0.639063	2.65138	1.08304	1.08086	0.291068	0.630552	0.57561	0.257025	1.45874	14.3924	3.20988	1.69109	0.50308	6.85512	0.234424	0.735518	27.7482	1.21401	2.6214	0.683318	0.384497	1.93251	11.6857	29.4539	0.548281	2.33686	17.5363	1.89827	0.839916	0.858829	1.58016	3.66728	1.54196
TS	1009	M	1	41	G3	M-G3	2	G3-TS-1009	0.580732	7.04628	4.44742	0.834326	2.63089	2.42769	1.15829	0.321114	1.01723	0.320005	0.376746	1.10076	18.303	0.68106	2.28457	1.03102	7.86714	0.524307	0.37215	52.0508	1.37496	2.83566	0.315408	0.492132	2.46874	14.0701	5.52281	0.58089	1.99896	26.5021	1.99056	0.69263	0.332526	1.42171	4.54996	1.02373
TS	1018	M	1	29	G3	M-G3	2	G3-TS-1018	0.971994	5.28746	3.76648	0.609302	3.17623	2.06743	1.34525	0.369446	1.18036	0.266536	0.351392	1.64395	13.3112	2.45433	2.24697	1.14498	5.47857	0.216653	0.65524	25.4083	1.26173	2.28415	0.639192	0.620536	1.99521	14.0008	27.165	0.566506	2.02971	20.4249	1.38169	0.714753	0.529528	1.72633	3.80112	0.812648
TS	1019	F	2	28	G3	F-G3	4	G3-TS-1019	0.617696	7.41888	4.70143	0.699129	3.79205	2.84835	1.581	0.281402	1.06585	0.623254	0.280013	1.3984	15.2973	1.74261	1.98594	1.31279	6.44043	0.31128	0.302803	35.4135	1.6206	3.06485	0.284738	0.190103	2.88656	12.0831	13.794	0.819888	2.22329	23.1282	1.42688	0.67481	0.510137	1.14868	4.75646	1.22928
TS	1026	F	2	25	G3	F-G3	4	G3-TS-1026	0.725056	7.83363	3.45244	1.34779	4.75458	1.24012	0.741427	0.299719	1.04115	0.609828	0.174102	2.45505	9.12318	1.49419	1.22564	0.939141	6.99083	0.342536	0.538046	10.0233	2.9295	4.40701	0.293737	0.567641	1.33583	10.1977	15.4384	0.620847	3.00538	11.1775	2.14683	0.911121	0.576771	1.69505	3.14611	0.496489
TS	1033	M	1	39	G3	M-G3	2	G3-TS-1033	0.348343	7.18709	5.23369	0.737785	5.29262	2.05305	1.52273	0.282116	0.561633	0.574135	0.395507	1.3217	14.6313	2.20642	2.14057	0.747564	6.52011	0.223935	0.239533	25.4236	1.12178	2.36945	0.405658	0.453688	2.81708	14.8619	20.5472	0.635287	2.74268	24.5033	1.92542	0.784454	0.517192	1.11101	3.89862	1.43249

## Sheet: G1
		Gender	Gender	AGE	G(age)	G(Gender-age)	G(Gender-age)	sample	Acetate	Alanine	Ascorbate	Asparagine	Aspartate	Choline	Creatine	Creatine phosphate	Ethanolamine	Formate	Fumarate	Glucose	Glutamate	Glutamine	Glutathione	Glycerol	Glycine	Inosine	Isoleucine	Lactate	Leucine	Lysine	Methionine	Niacinamide	O-Phosphocholine	O-Phosphoethanolamine	Oxypurinol	Phenylalanine	Proline	Taurine	Threonine	Tyrosine	Uridine	Valine	myo-Inositol	sn-Glycero-3-phosphocholine
TS	12	F	2	3.3	G1	F-G1	3	G1-TS-12	0.367988	7.41848	4.68422	1.11718	3.32406	1.61185	1.20757	0.308946	0.786208	0.334325	0.281051	1.24166	16.3348	1.00549	1.93569	1.04387	8.42733	0.335478	0.294369	31.0451	1.28811	3.72256	0.483345	0.376377	3.29312	16.2209	14.4455	0.55518	1.93044	16.883	2.1922	0.821969	0.765339	0.992906	3.41666	1.63125
TS	32	F	2	5.5	G1	F-G1	3	G1-TS-32	0.613886	5.12301	6.18978	0.822698	3.75778	2.68169	0.977604	0.255905	1.04024	0.473682	0.360969	1.03235	16.7427	1.67253	2.3665	1.11661	7.99797	0.469379	0.309453	31.8877	1.22957	1.56017	0.777278	0.382723	3.31661	16.6774	12.5959	0.41619	2.31128	21.7373	1.22658	0.533445	0.392285	0.843376	4.08732	1.37742
TS	54	F	2	7.7	G1	F-G1	3	G1-TS-54	0.379895	5.50458	7.29207	0.617294	3.9299	2.34386	1.1379	0.175069	0.665168	0.921717	0.388907	0.731629	16.3553	2.32396	2.63674	1.00329	8.88881	0.550177	0.284241	48.4148	0.793678	1.32987	0.61598	0.353424	3.22784	15.2226	4.77943	0.196753	2.56173	25.8266	1.25102	0.340845	0.592606	1.00658	4.30576	1.54183
TS	55	F	2	7.2	G1	F-G1	3	G1-TS-55	0.575763	6.62866	5.09695	0.842797	3.54265	1.25113	3.16392	0.209127	0.493581	0.706256	0.321392	1.92553	17.1572	3.73621	2.49113	0.610604	7.46162	0.711417	0.35833	35.4315	1.07983	1.31807	0.297116	0.447529	3.10117	13.5598	9.28593	0.3422	1.4409	23.7213	1.13282	0.489387	0.663108	1.30452	5	1.70221
TS	1014	F	2	4.8	G1	F-G1	3	G1-TS-1014	0.888024	6.78134	5.72241	0.589735	4.79421	2.38158	1.25562	0.181781	0.728527	0.842579	0.394619	0.21354	17.6191	2.15102	2.28384	0.611668	6.67817	0.786957	0.303553	40.1724	0.883813	1.46688	0.384968	0.394093	3.06448	13.7731	16.6259	0.251616	1.46706	24.0044	1.33528	0.381459	0.526744	1.03243	3.57824	2.20629
TS	1017	F	2	5.4	G1	F-G1	3	G1-TS-1017	0.724549	5.64066	4.782	0.837048	3.80293	2.0253	1.53313	0.260424	0.733089	1.28567	0.325688	1.08355	15.4094	1.81105	1.2048	0.540459	7.8724	0.346248	0.295007	27.4114	1.4725	2.59834	0.423321	0.652536	3.1214	13.6684	12.5628	0.458009	1.80062	20.9927	2.14792	0.64252	0.609308	1.08556	3.66123	1.36201
TS	1022	F	2	8.5	G1	F-G1	3	G1-TS-1022	0.6104	6.67398	5.95103	1.0758	4.03472	2.88828	0.976047	0.281837	0.850518	0.342099	0.317438	1.13996	16.0495	1.52044	2.0105	1.48224	7.59644	0.291294	0.216013	25.4805	1.28162	2.02904	0.347847	0.491732	2.88346	15.8318	14.4067	0.580362	2.24598	24.7485	1.58107	0.73426	0.429987	0.994033	4.72578	1.29868
TS	1023	F	2	6	G1	F-G1	3	G1-TS-1023	0.330216	5.75746	6.10272	0.772956	3.62902	2.24519	0.959704	0.315501	0.951913	0.834196	0.24117	0.29159	14.769	2.26455	1.41543	1.00818	7.7419	0.404547	0.340927	41.1737	1.18161	2.12682	0.397081	0.568898	2.71519	12.8327	20.1878	0.774363	1.92168	22.7753	1.51291	0.590537	0.527999	1.09506	4.58115	1.29403
TS	1025	F	2	9.5	G1	F-G1	3	G1-TS-1025	0.339737	7.85981	6.0937	0.949646	2.9173	2.68488	1.03958	0.290446	1.25879	0.448736	0.342899	0.826976	14.0985	2.80448	1.27255	0.970479	8.32268	0.332948	0.376938	40.1842	1.20001	1.8646	0.470034	0.502677	2.89525	13.958	15.1786	0.513001	1.90822	20.2389	1.71915	0.727371	0.501282	1.20047	3.77803	1.25813
TS	1027	F	2	4	G1	F-G1	3	G1-TS-1027	0.715679	6.72847	5.39388	1.04808	3.4747	2.29818	0.916069	0.14018	1.72307	0.859904	0.240608	0.619607	15.5724	1.81028	1.35186	0.962588	8.823	0.219838	0.2571	37.2873	1.35481	2.2957	0.460679	0.24442	3.11849	14.1743	17.2048	0.469081	3.15871	19.933	2.19394	0.634309	0.445821	1.28472	3.46746	1.14532
TS	1029	F	2	6.2	G1	F-G1	3	G1-TS-1029	0.333046	5.03485	6.90856	0.850075	5.49875	1.64291	1.07195	0.171847	0.65991	0.914074	0.35228	1.03005	15.2802	2.4394	2.20287	0.670901	6.75641	0.477759	0.306141	29.8033	1.14202	1.4635	0.417653	0.343808	2.62579	14.5822	10.8329	0.61068	1.94756	24.947	1.52819	0.56935	0.76398	0.844923	5.02672	1.9716
TS	1034	F	2	6	G1	F-G1	3	G1-TS-1034	0.526584	5.55004	5.96792	0.849724	4.52746	2.36737	1.3309	0.233602	1.15813	0.607518	0.362926	0.625153	18.8094	1.43381	2.24086	0.955876	8.71083	0.426225	0.218267	39.3473	1.14484	1.48766	0.482794	0.279777	2.96279	17.1419	15.7209	0.402115	1.37052	25.9183	1.93935	0.574037	0.462262	0.99694	5.35137	1.33209
TS	1035	F	2	8	G1	F-G1	3	G1-TS-1035	0.544562	5.27781	5.3631	0.337228	4.20103	1.67568	1.20798	0.259205	0.749136	0.966496	0.295383	1.04554	20.1505	2.17781	1.98094	0.594398	8.3178	0.486009	0.245402	34.8877	1.37419	1.9962	0.400866	0.379072	2.39881	13.1558	17.4782	0.640166	1.51135	22.5305	2.21021	0.697993	0.754222	0.898935	5.72575	1.36504
TS	9	M	1	8.6	G1	M-G1	1	G1-TS-9	0.198499	6.03385	6.26279	0.804696	3.86405	2.43292	1.91282	0.284269	0.988181	0.27531	0.272324	1.01406	16.509	1.24342	2.03443	0.735682	8.20224	0.456224	0.206711	36.2143	1.15325	2.88997	0.594916	0.303679	3.13061	17.9589	14.4625	0.422629	2.10983	24.3692	2.30667	0.690059	0.739663	0.977563	3.38485	1.31019
TS	15	M	1	5.11	G1	M-G1	1	G1-TS-15	0.457347	5.39015	7.39838	0.806168	4.16276	2.51889	0.98576	0.285897	0.768709	0.433361	0.439728	0.735545	19.087	0.566316	1.9918	1.06601	9.92452	0.40375	0.295077	43.8468	1.42475	2.00913	0.310623	0.604367	3.25946	17.5349	6.38153	0.47689	1.48886	22.9828	1.78734	0.552843	0.4723	1.13559	4.84471	0.948746
TS	27	M	1	5.11	G1	M-G1	1	G1-TS-27	0.706988	6.58197	5.35838	0.791539	3.66641	2.11273	0.940651	0.280819	0.689113	0.291638	0.336207	0.297518	12.7439	2.35345	2.12743	0.710986	7.38986	0.14629	0.498372	39.4574	1.88154	2.33334	0.436046	0.544823	3.05021	13.1355	13.9701	0.899728	2.1092	18.771	1.97385	1.04025	0.607149	1.46513	4.03766	0.781661
TS	28	M	1	3.5	G1	M-G1	1	G1-TS-28	0.256405	6.05355	4.85527	0.973762	3.22964	1.631	1.15449	0.236238	0.489282	0.590691	0.434159	0.85862	14.6463	1.72233	2.19394	0.95225	7.56365	0.394018	0.285118	36.0191	1.81385	2.12124	0.562074	0.515306	3.85817	15.2862	13.5252	0.612202	1.54064	20.8649	1.39976	0.648022	0.624494	0.942455	4.89867	1.64589
TS	31	M	1	5.6	G1	M-G1	1	G1-TS-31	0.290179	5.70954	5.63753	0.92253	3.96671	1.9309	1.31494	0.252121	0.797582	0.940915	0.391823	0.959768	16.1013	2.28407	2.08102	0.614083	7.17765	0.193335	0.405407	35.3826	1.45359	1.9857	0.399552	0.400957	3.52032	14.6915	13.7835	0.59441	1.7762	23.2328	1.46342	0.651204	0.629072	1.24526	4.01894	1.5338
TS	33	M	1	6.1	G1	M-G1	1	G1-TS-33	0.71022	4.6087	5.15914	0.775141	4.58397	0.940615	1.17459	0.245852	0.849173	0.722912	0.420112	0.848359	14.4299	2.22178	2.31615	0.528313	6.79696	0.196226	0.19167	30.2045	1.16938	1.69037	0.41035	0.637815	3.87993	16.2256	14.7919	0.389197	1.42321	25.3346	1.51758	0.433454	0.721284	0.861864	6.10464	2.87212
TS	34	M	1	5.3	G1	M-G1	1	G1-TS-34	0.323978	5.14471	5.41807	0.879427	3.53275	2.46811	1.96918	0.280672	0.662493	0.335668	0.307408	0.576288	15.8505	2.83376	2.42002	1.51498	8.8884	0.377144	0.366064	42.2409	1.07328	1.34227	0.587166	0.443932	3.30423	14.515	8.53393	0.289415	1.34328	25.4237	1.9824	0.622542	0.559413	1.07705	4.03361	1.92689
TS	46	M	1	4.11	G1	M-G1	1	G1-TS-46	0.644281	6.44499	4.78474	1.02307	2.58867	2.20911	0.702812	0.403458	1.13372	0.658288	0.265204	0.388199	12.0604	2.67505	1.4051	1.2593	8.66722	0.157629	0.639437	39.3387	1.3077	2.46119	0.481647	0.393003	2.53805	12.5533	21.0678	0.621232	2.55339	16.3904	1.99384	0.861329	0.364706	1.54941	3.53892	0.903309
TS	1002	M	1	5.8	G1	M-G1	1	G1-TS-1002	0.244434	6.61646	5.3626	0.602936	4.14134	2.00843	0.890825	0.314595	0.676719	0.555408	0.284267	0.624211	17.0651	0.341754	2.10847	1.09361	7.85583	0.611989	0.253034	36.8226	1.2448	3.2487	0.305995	0.737827	2.67066	16.2806	15.8022	0.552692	1.81062	18.6716	1.5268	0.87634	0.658613	0.896709	4.58539	1.16921
TS	1003	M	1	6	G1	M-G1	1	G1-TS-1003	0.684028	5.90958	6.04159	1.20206	3.9345	2.68062	1.34948	0.322945	1.13801	0.326857	0.342747	1.35828	18.1184	0.652735	2.14767	1.09083	8.61488	0.251315	0.26085	40.097	1.17248	1.97899	0.306566	0.278452	3.24901	15.6422	13.4021	0.361816	1.43602	24.8399	2.01981	0.612642	1.04218	0.988637	4.06358	0.891094
TS	1013	M	1	4.9	G1	M-G1	1	G1-TS-1013	0.270351	4.58978	5.99408	0.961798	3.93172	2.231	0.973913	0.308812	0.625373	0.407147	0.357275	0.412783	17.2652	2.02278	2.28608	0.570147	6.4418	0.591138	0.478433	32.7283	0.929677	1.65916	0.595224	0.629599	3.21477	15.1927	13.4297	0.573387	1.83977	25.8825	1.46672	0.538871	0.454202	1.19284	3.55993	1.81483
TS	1015	M	1	6.2	G1	M-G1	1	G1-TS-1015	1.11827	8.22135	6.41747	0.772451	4.26683	2.62706	1.33241	0.11775	0.822477	0.239157	0.325758	0.859524	18.7223	1.08594	2.33222	0.555476	8.75712	0.27585	0.309948	44.8662	1.1939	2.70517	0.391004	0.379087	3.11057	16.1225	10.2919	0.538014	2.13908	23.6038	1.26988	0.579781	0.547453	1.15944	6.33558	1.22764
TS	1016	M	1	4.1	G1	M-G1	1	G1-TS-1016	1.21227	6.36255	7.24941	0.870162	3.97408	2.47466	0.877183	0.318382	0.870888	1.0411	0.454692	0.369226	16.23	0.783727	1.85727	0.661701	10.5906	0.365352	0.318624	62.1384	1.0825	1.67737	0.252042	0.489557	3.05792	16.5854	7.52373	0.430965	1.68173	21.6269	1.78294	0.448882	0.274801	1.02608	3.76925	1.04618
TS	1021	M	1	6.2	G1	M-G1	1	G1-TS-1021	0.634787	6.12219	5.23505	0.706931	4.27385	2.35072	0.971023	0.226406	0.734206	0.786701	0.262478	0.609565	17.3476	2.15936	1.92137	1.31034	7.38737	0.413366	0.26937	38.7394	1.08408	2.80969	0.41102	0.409554	3.02495	15.6815	14.1165	0.429936	2.02856	24.4294	1.38498	0.754881	0.264678	0.961785	4.22473	2.02255
TS	1024	M	1	6.1	G1	M-G1	1	G1-TS-1024	0.339289	7.34248	4.99253	1.10447	3.64804	2.3848	0.664995	0.320911	0.475927	0.451341	0.234798	1.21855	16.1089	1.80032	1.34105	0.874408	7.6862	0.379611	0.427124	34.678	1.44155	2.70036	0.334987	0.469965	3.1624	15.3333	17.428	0.501005	2.41018	21.0222	2.23089	0.772806	0.59222	1.21941	4.47659	1.07927
TS	1028	M	1	3	G1	M-G1	1	G1-TS-1028	0.270755	4.84104	5.72376	0.741981	4.64629	1.93408	0.943508	0.271722	1.10123	0.679966	0.463485	0.606428	17.3057	1.98615	1.75032	0.749106	8.57725	0.457504	0.263014	34.9332	0.792297	1.73818	0.465508	0.490578	3.63267	16.2531	17.0329	0.430762	1.45397	22.5879	1.72217	0.598247	0.768106	0.906299	4.14973	1.36301
TS	1036	M	1	6.9	G1	M-G1	1	G1-TS-1036	0.377153	5.99843	5.20976	1.22278	4.43451	1.54591	0.942836	0.283531	0.755959	0.30751	0.285736	1.32688	17.4523	1.71846	1.91452	1.06016	8.01062	0.245035	0.218482	26.0993	1.80997	2.40827	0.320373	0.288216	2.92406	16.6024	11.4108	0.677221	2.46165	21.2342	1.77854	0.934016	0.611346	1.05823	5.05128	1.83799
TS	1037	M	1	7.3	G1	M-G1	1	G1-TS-1037	0.794819	7.38742	5.40828	0.936733	3.4004	2.19246	1.04672	0.211429	0.78951	0.427781	0.331954	0.931347	14.9208	2.10378	1.93598	0.789856	8.52246	0.187039	0.515492	35.905	1.41914	2.235	0.501758	0.370231	2.84224	14.607	9.3384	0.756465	1.81638	19.3231	2.37088	0.768275	0.715225	1.26407	5.35938	0.889031

## Sheet: G3
		Gender	Gender	AGE	G(age)	G(Gender-age)	G(Gender-age)	sample	Acetate	Alanine	Ascorbate	Asparagine	Aspartate	Choline	Creatine	Creatine phosphate	Ethanolamine	Formate	Fumarate	Glucose	Glutamate	Glutamine	Glutathione	Glycerol	Glycine	Inosine	Isoleucine	Lactate	Leucine	Lysine	Methionine	Niacinamide	O-Phosphocholine	O-Phosphoethanolamine	Oxypurinol	Phenylalanine	Proline	Taurine	Threonine	Tyrosine	Uridine	Valine	myo-Inositol	sn-Glycero-3-phosphocholine
TS	7	F	2	28	G3	F-G3	4	G3-TS-7	0.733901	7.34171	3.8582	0.852139	4.29573	1.66332	1.16164	0.420917	1.24227	0.353684	0.248841	1.49369	13.0244	0.69217	1.56195	1.04444	7.09532	0.330758	0.191139	25.1979	1.55551	4.85498	0.321226	0.388202	1.62597	12.1559	15.738	0.978363	2.30513	16.7594	1.77705	1.26687	0.723339	0.999486	4.2473	1.14915
TS	22	F	2	71	G3	F-G3	4	G3-TS-22	0.675242	7.54287	3.27062	1.10354	1.5235	0.748282	0.67925	0.368408	0.832146	0.208618	0.144397	1.64361	13.2277	2.23482	1.26109	0.89332	5.04339	0.165243	0.490516	11.0454	2.18071	5.45445	0.619119	0.564679	2.10077	9.26585	18.8206	1.25628	2.44031	12.7856	1.85792	1.12647	0.55161	1.60576	4.1944	1.75978
TS	35	F	2	26	G3	F-G3	4	G3-TS-35	0.601219	5.69999	6.46876	0.605465	4.935	2.4534	1.49115	0.457018	0.626239	0.283854	0.321914	1.24232	16.469	3.16577	3.07645	0.924801	6.05844	0.379231	0.36983	36.2509	0.857477	1.38864	0.410315	0.46005	2.91087	15.0751	7.39553	0.206674	2.25628	28.6058	2.2161	0.36983	0.646254	1.03731	3.75167	1.60972
TS	1019	F	2	28	G3	F-G3	4	G3-TS-1019	0.617696	7.41888	4.70143	0.699129	3.79205	2.84835	1.581	0.281402	1.06585	0.623254	0.280013	1.3984	15.2973	1.74261	1.98594	1.31279	6.44043	0.31128	0.302803	35.4135	1.6206	3.06485	0.284738	0.190103	2.88656	12.0831	13.794	0.819888	2.22329	23.1282	1.42688	0.67481	0.510137	1.14868	4.75646	1.22928
TS	1026	F	2	25	G3	F-G3	4	G3-TS-1026	0.725056	7.83363	3.45244	1.34779	4.75458	1.24012	0.741427	0.299719	1.04115	0.609828	0.174102	2.45505	9.12318	1.49419	1.22564	0.939141	6.99083	0.342536	0.538046	10.0233	2.9295	4.40701	0.293737	0.567641	1.33583	10.1977	15.4384	0.620847	3.00538	11.1775	2.14683	0.911121	0.576771	1.69505	3.14611	0.496489
TS	2	M	1	35	G3	M-G3	2	G3-TS-2	0.26846	6.18339	5.84604	0.569255	4.91145	2.25261	1.32236	0.306122	0.942151	0.267098	0.327554	1.70343	19.7754	0.829415	2.58785	0.448466	6.39424	0.396434	0.167617	30.4416	1.00484	2.36783	0.270814	0.441777	2.91912	17.7907	6.97056	0.597625	1.86906	24.4407	2.15549	0.739226	0.738359	0.794975	6.31991	2.16366
TS	13	M	1	26	G3	M-G3	2	G3-TS-13	0.19898	7.12352	7.64236	0.926325	3.68275	1.80918	1.59625	0.254536	0.614838	0.368438	0.307303	0.482572	19.4135	1.01512	2.3952	0.88983	7.43129	0.445147	0.295215	50.8384	1.01442	1.69644	0.630412	0.523252	3.35267	18.2615	3.47982	0.241054	1.81569	31.6155	1.82824	0.452586	0.438406	0.960728	5.27436	1.82057
TS	20	M	1	54	G3	M-G3	2	G3-TS-20	2.11629	6.67178	3.45059	1.08163	2.09684	1.54936	1.34732	0.507823	0.70548	0.488218	0.295535	2.64753	11.7465	2.07328	1.43656	0.938397	5.1505	0.258666	0.317773	35.0474	1.81769	3.21563	0.415066	0.29773	2.32127	11.4442	19.4278	0.736643	1.59238	17.1299	1.47446	0.91016	0.587266	1.20277	4.8181	1.52332
TS	23	M	1	27	G3	M-G3	2	G3-TS-23	0.985261	5.74589	3.06684	0.922891	3.97491	2.3623	0.948774	0.28722	1.16291	0.398163	0.326444	0.958922	13.3221	2.4314	1.88124	1.33382	5.94634	0.132721	0.3391	32.4402	1.60725	2.5477	0.435905	0.439439	2.62637	12.1034	25.9193	0.563381	2.31886	17.9613	2.12844	0.842848	0.61355	1.319	4.26817	0.99176
TS	25	M	1	29	G3	M-G3	2	G3-TS-25	0.723863	5.61894	4.17829	0.917094	2.80388	2.25908	0.963698	0.303336	1.05173	0.340674	0.378284	1.65676	15.747	2.01924	1.47989	1.21552	6.99608	0.132999	0.264635	21.5371	1.71836	1.94811	0.467404	0.583506	2.64962	13.1108	27.8202	0.754933	2.9069	18.7153	1.6505	0.87594	0.491933	1.24741	4.38597	1.06944
TS	30	M	1	53	G3	M-G3	2	G3-TS-30	2.96121	7.79891	3.32	0.721993	2.44956	1.97321	2.01646	0.327962	0.583999	0.482802	0.381248	2.17351	11.0984	4.26302	1.76161	0.544631	4.37461	0.215116	0.576651	30.8826	1.62135	3.60178	0.541166	0.389671	2.1336	11.5619	5.47941	0.569841	2.25732	22.7764	1.25426	0.760226	0.474559	1.54417	3.37328	0.967636
TS	41	M	1	39	G3	M-G3	2	G3-TS-41	0.561242	6.59242	5.01304	0.782932	3.90745	1.53741	2.45645	0.544952	0.779553	0.566648	0.324464	2.6418	12.3437	3.53209	2.99337	0.482416	5.78779	0.381444	0.45036	32.5617	1.03435	2.10271	0.526033	0.363802	1.93507	13.3866	17.976	0.419731	2.03394	21.9966	1.0562	0.541498	0.851923	1.09231	4.59429	0.958902
TS	45	M	1	28	G3	M-G3	2	G3-TS-45	1.68352	6.13206	4.73568	0.700609	3.86144	1.54605	1.12249	0.227966	1.03378	0.680429	0.425452	0.827046	14.8647	2.01512	2.79361	0.508588	6.65652	0.595717	0.292393	38.6538	1.01129	1.65231	0.511951	0.515314	3.21391	13.5591	14.5625	0.429131	0.836295	23.074	1.83571	0.555778	0.424401	1.19175	3.78261	1.67921
TS	50	M	1	21	G3	M-G3	2	G3-TS-50	0.723285	7.15627	5.39646	0.684524	4.40659	2.03777	1.61109	0.250785	0.858841	0.166839	0.311664	1.08056	14.0976	2.80993	2.45898	0.727919	6.41698	0.368752	0.24436	34.3247	1.46616	2.55525	0.578775	0.339155	3.05218	14.3297	17.1988	0.686736	1.67818	22.6374	2.20103	0.759623	0.56108	1.05022	5.0671	1.05781
TS	52	M	1	37	G3	M-G3	2	G3-TS-52	0.798007	6.35346	5.47473	0.664852	4.81255	2.6384	1.40057	0.281883	1.15573	0.381403	0.388314	0.697473	16.0561	2.14199	2.53077	0.919459	7.27983	0.396423	0.317083	41.3512	1.22198	2.72861	0.40444	0.370345	1.9612	14.2801	15.4412	0.434204	1.00184	27.4045	2.1056	0.490599	0.360393	1.494	4.80444	1.24262
TS	53	M	1	35	G3	M-G3	2	G3-TS-53	0.415079	6.57072	5.29864	0.737169	5.64141	2.42469	0.966929	0.270535	1.48563	0.296129	0.20974	1.28029	15.9628	1.91442	2.43401	0.661486	6.14442	0.406572	0.266575	34.0563	1.48138	2.33823	0.496115	0.190526	2.2968	16.2568	14.0093	0.490541	1.52949	25.9538	1.57525	0.654373	0.561823	1.09013	6.86171	1.60766
TS	1004	M	1	27	G3	M-G3	2	G3-TS-1004	0.416554	7.53116	5.23411	0.639063	2.65138	1.08304	1.08086	0.291068	0.630552	0.57561	0.257025	1.45874	14.3924	3.20988	1.69109	0.50308	6.85512	0.234424	0.735518	27.7482	1.21401	2.6214	0.683318	0.384497	1.93251	11.6857	29.4539	0.548281	2.33686	17.5363	1.89827	0.839916	0.858829	1.58016	3.66728	1.54196
TS	1009	M	1	41	G3	M-G3	2	G3-TS-1009	0.580732	7.04628	4.44742	0.834326	2.63089	2.42769	1.15829	0.321114	1.01723	0.320005	0.376746	1.10076	18.303	0.68106	2.28457	1.03102	7.86714	0.524307	0.37215	52.0508	1.37496	2.83566	0.315408	0.492132	2.46874	14.0701	5.52281	0.58089	1.99896	26.5021	1.99056	0.69263	0.332526	1.42171	4.54996	1.02373
TS	1018	M	1	29	G3	M-G3	2	G3-TS-1018	0.971994	5.28746	3.76648	0.609302	3.17623	2.06743	1.34525	0.369446	1.18036	0.266536	0.351392	1.64395	13.3112	2.45433	2.24697	1.14498	5.47857	0.216653	0.65524	25.4083	1.26173	2.28415	0.639192	0.620536	1.99521	14.0008	27.165	0.566506	2.02971	20.4249	1.38169	0.714753	0.529528	1.72633	3.80112	0.812648
TS	1033	M	1	39	G3	M-G3	2	G3-TS-1033	0.348343	7.18709	5.23369	0.737785	5.29262	2.05305	1.52273	0.282116	0.561633	0.574135	0.395507	1.3217	14.6313	2.20642	2.14057	0.747564	6.52011	0.223935	0.239533	25.4236	1.12178	2.36945	0.405658	0.453688	2.81708	14.8619	20.5472	0.635287	2.74268	24.5033	1.92542	0.784454	0.517192	1.11101	3.89862	1.43249

## Sheet: F
		Gender	Gender	AGE	G(age)	G(Gender-age)	G(Gender-age)	sample	Acetate	Alanine	Ascorbate	Asparagine	Aspartate	Choline	Creatine	Creatine phosphate	Ethanolamine	Formate	Fumarate	Glucose	Glutamate	Glutamine	Glutathione	Glycerol	Glycine	Inosine	Isoleucine	Lactate	Leucine	Lysine	Methionine	Niacinamide	O-Phosphocholine	O-Phosphoethanolamine	Oxypurinol	Phenylalanine	Proline	Taurine	Threonine	Tyrosine	Uridine	Valine	myo-Inositol	sn-Glycero-3-phosphocholine
TS	12	F	2	3.3	G1	F-G1	3	G1-TS-12	0.367988	7.41848	4.68422	1.11718	3.32406	1.61185	1.20757	0.308946	0.786208	0.334325	0.281051	1.24166	16.3348	1.00549	1.93569	1.04387	8.42733	0.335478	0.294369	31.0451	1.28811	3.72256	0.483345	0.376377	3.29312	16.2209	14.4455	0.55518	1.93044	16.883	2.1922	0.821969	0.765339	0.992906	3.41666	1.63125
TS	32	F	2	5.5	G1	F-G1	3	G1-TS-32	0.613886	5.12301	6.18978	0.822698	3.75778	2.68169	0.977604	0.255905	1.04024	0.473682	0.360969	1.03235	16.7427	1.67253	2.3665	1.11661	7.99797	0.469379	0.309453	31.8877	1.22957	1.56017	0.777278	0.382723	3.31661	16.6774	12.5959	0.41619	2.31128	21.7373	1.22658	0.533445	0.392285	0.843376	4.08732	1.37742
TS	54	F	2	7.7	G1	F-G1	3	G1-TS-54	0.379895	5.50458	7.29207	0.617294	3.9299	2.34386	1.1379	0.175069	0.665168	0.921717	0.388907	0.731629	16.3553	2.32396	2.63674	1.00329	8.88881	0.550177	0.284241	48.4148	0.793678	1.32987	0.61598	0.353424	3.22784	15.2226	4.77943	0.196753	2.56173	25.8266	1.25102	0.340845	0.592606	1.00658	4.30576	1.54183
TS	55	F	2	7.2	G1	F-G1	3	G1-TS-55	0.575763	6.62866	5.09695	0.842797	3.54265	1.25113	3.16392	0.209127	0.493581	0.706256	0.321392	1.92553	17.1572	3.73621	2.49113	0.610604	7.46162	0.711417	0.35833	35.4315	1.07983	1.31807	0.297116	0.447529	3.10117	13.5598	9.28593	0.3422	1.4409	23.7213	1.13282	0.489387	0.663108	1.30452	5	1.70221
TS	1014	F	2	4.8	G1	F-G1	3	G1-TS-1014	0.888024	6.78134	5.72241	0.589735	4.79421	2.38158	1.25562	0.181781	0.728527	0.842579	0.394619	0.21354	17.6191	2.15102	2.28384	0.611668	6.67817	0.786957	0.303553	40.1724	0.883813	1.46688	0.384968	0.394093	3.06448	13.7731	16.6259	0.251616	1.46706	24.0044	1.33528	0.381459	0.526744	1.03243	3.57824	2.20629
TS	1017	F	2	5.4	G1	F-G1	3	G1-TS-1017	0.724549	5.64066	4.782	0.837048	3.80293	2.0253	1.53313	0.260424	0.733089	1.28567	0.325688	1.08355	15.4094	1.81105	1.2048	0.540459	7.8724	0.346248	0.295007	27.4114	1.4725	2.59834	0.423321	0.652536	3.1214	13.6684	12.5628	0.458009	1.80062	20.9927	2.14792	0.64252	0.609308	1.08556	3.66123	1.36201
TS	1022	F	2	8.5	G1	F-G1	3	G1-TS-1022	0.6104	6.67398	5.95103	1.0758	4.03472	2.88828	0.976047	0.281837	0.850518	0.342099	0.317438	1.13996	16.0495	1.52044	2.0105	1.48224	7.59644	0.291294	0.216013	25.4805	1.28162	2.02904	0.347847	0.491732	2.88346	15.8318	14.4067	0.580362	2.24598	24.7485	1.58107	0.73426	0.429987	0.994033	4.72578	1.29868
TS	1023	F	2	6	G1	F-G1	3	G1-TS-1023	0.330216	5.75746	6.10272	0.772956	3.62902	2.24519	0.959704	0.315501	0.951913	0.834196	0.24117	0.29159	14.769	2.26455	1.41543	1.00818	7.7419	0.404547	0.340927	41.1737	1.18161	2.12682	0.397081	0.568898	2.71519	12.8327	20.1878	0.774363	1.92168	22.7753	1.51291	0.590537	0.527999	1.09506	4.58115	1.29403
TS	1025	F	2	9.5	G1	F-G1	3	G1-TS-1025	0.339737	7.85981	6.0937	0.949646	2.9173	2.68488	1.03958	0.290446	1.25879	0.448736	0.342899	0.826976	14.0985	2.80448	1.27255	0.970479	8.32268	0.332948	0.376938	40.1842	1.20001	1.8646	0.470034	0.502677	2.89525	13.958	15.1786	0.513001	1.90822	20.2389	1.71915	0.727371	0.501282	1.20047	3.77803	1.25813
TS	1027	F	2	4	G1	F-G1	3	G1-TS-1027	0.715679	6.72847	5.39388	1.04808	3.4747	2.29818	0.916069	0.14018	1.72307	0.859904	0.240608	0.619607	15.5724	1.81028	1.35186	0.962588	8.823	0.219838	0.2571	37.2873	1.35481	2.2957	0.460679	0.24442	3.11849	14.1743	17.2048	0.469081	3.15871	19.933	2.19394	0.634309	0.445821	1.28472	3.46746	1.14532
TS	1029	F	2	6.2	G1	F-G1	3	G1-TS-1029	0.333046	5.03485	6.90856	0.850075	5.49875	1.64291	1.07195	0.171847	0.65991	0.914074	0.35228	1.03005	15.2802	2.4394	2.20287	0.670901	6.75641	0.477759	0.306141	29.8033	1.14202	1.4635	0.417653	0.343808	2.62579	14.5822	10.8329	0.61068	1.94756	24.947	1.52819	0.56935	0.76398	0.844923	5.02672	1.9716
TS	1034	F	2	6	G1	F-G1	3	G1-TS-1034	0.526584	5.55004	5.96792	0.849724	4.52746	2.36737	1.3309	0.233602	1.15813	0.607518	0.362926	0.625153	18.8094	1.43381	2.24086	0.955876	8.71083	0.426225	0.218267	39.3473	1.14484	1.48766	0.482794	0.279777	2.96279	17.1419	15.7209	0.402115	1.37052	25.9183	1.93935	0.574037	0.462262	0.99694	5.35137	1.33209
TS	1035	F	2	8	G1	F-G1	3	G1-TS-1035	0.544562	5.27781	5.3631	0.337228	4.20103	1.67568	1.20798	0.259205	0.749136	0.966496	0.295383	1.04554	20.1505	2.17781	1.98094	0.594398	8.3178	0.486009	0.245402	34.8877	1.37419	1.9962	0.400866	0.379072	2.39881	13.1558	17.4782	0.640166	1.51135	22.5305	2.21021	0.697993	0.754222	0.898935	5.72575	1.36504
TS	7	F	2	28	G3	F-G3	4	G3-TS-7	0.733901	7.34171	3.8582	0.852139	4.29573	1.66332	1.16164	0.420917	1.24227	0.353684	0.248841	1.49369	13.0244	0.69217	1.56195	1.04444	7.09532	0.330758	0.191139	25.1979	1.55551	4.85498	0.321226	0.388202	1.62597	12.1559	15.738	0.978363	2.30513	16.7594	1.77705	1.26687	0.723339	0.999486	4.2473	1.14915
TS	22	F	2	71	G3	F-G3	4	G3-TS-22	0.675242	7.54287	3.27062	1.10354	1.5235	0.748282	0.67925	0.368408	0.832146	0.208618	0.144397	1.64361	13.2277	2.23482	1.26109	0.89332	5.04339	0.165243	0.490516	11.0454	2.18071	5.45445	0.619119	0.564679	2.10077	9.26585	18.8206	1.25628	2.44031	12.7856	1.85792	1.12647	0.55161	1.60576	4.1944	1.75978
TS	35	F	2	26	G3	F-G3	4	G3-TS-35	0.601219	5.69999	6.46876	0.605465	4.935	2.4534	1.49115	0.457018	0.626239	0.283854	0.321914	1.24232	16.469	3.16577	3.07645	0.924801	6.05844	0.379231	0.36983	36.2509	0.857477	1.38864	0.410315	0.46005	2.91087	15.0751	7.39553	0.206674	2.25628	28.6058	2.2161	0.36983	0.646254	1.03731	3.75167	1.60972
TS	1019	F	2	28	G3	F-G3	4	G3-TS-1019	0.617696	7.41888	4.70143	0.699129	3.79205	2.84835	1.581	0.281402	1.06585	0.623254	0.280013	1.3984	15.2973	1.74261	1.98594	1.31279	6.44043	0.31128	0.302803	35.4135	1.6206	3.06485	0.284738	0.190103	2.88656	12.0831	13.794	0.819888	2.22329	23.1282	1.42688	0.67481	0.510137	1.14868	4.75646	1.22928
TS	1026	F	2	25	G3	F-G3	4	G3-TS-1026	0.725056	7.83363	3.45244	1.34779	4.75458	1.24012	0.741427	0.299719	1.04115	0.609828	0.174102	2.45505	9.12318	1.49419	1.22564	0.939141	6.99083	0.342536	0.538046	10.0233	2.9295	4.40701	0.293737	0.567641	1.33583	10.1977	15.4384	0.620847	3.00538	11.1775	2.14683	0.911121	0.576771	1.69505	3.14611	0.496489

## Sheet: M
		Gender	Gender	AGE	G(age)	G(Gender-age)	G(Gender-age)	sample	Acetate	Alanine	Ascorbate	Asparagine	Aspartate	Choline	Creatine	Creatine phosphate	Ethanolamine	Formate	Fumarate	Glucose	Glutamate	Glutamine	Glutathione	Glycerol	Glycine	Inosine	Isoleucine	Lactate	Leucine	Lysine	Methionine	Niacinamide	O-Phosphocholine	O-Phosphoethanolamine	Oxypurinol	Phenylalanine	Proline	Taurine	Threonine	Tyrosine	Uridine	Valine	myo-Inositol	sn-Glycero-3-phosphocholine
TS	9	M	1	8.6	G1	M-G1	1	G1-TS-9	0.198499	6.03385	6.26279	0.804696	3.86405	2.43292	1.91282	0.284269	0.988181	0.27531	0.272324	1.01406	16.509	1.24342	2.03443	0.735682	8.20224	0.456224	0.206711	36.2143	1.15325	2.88997	0.594916	0.303679	3.13061	17.9589	14.4625	0.422629	2.10983	24.3692	2.30667	0.690059	0.739663	0.977563	3.38485	1.31019
TS	15	M	1	5.11	G1	M-G1	1	G1-TS-15	0.457347	5.39015	7.39838	0.806168	4.16276	2.51889	0.98576	0.285897	0.768709	0.433361	0.439728	0.735545	19.087	0.566316	1.9918	1.06601	9.92452	0.40375	0.295077	43.8468	1.42475	2.00913	0.310623	0.604367	3.25946	17.5349	6.38153	0.47689	1.48886	22.9828	1.78734	0.552843	0.4723	1.13559	4.84471	0.948746
TS	27	M	1	5.11	G1	M-G1	1	G1-TS-27	0.706988	6.58197	5.35838	0.791539	3.66641	2.11273	0.940651	0.280819	0.689113	0.291638	0.336207	0.297518	12.7439	2.35345	2.12743	0.710986	7.38986	0.14629	0.498372	39.4574	1.88154	2.33334	0.436046	0.544823	3.05021	13.1355	13.9701	0.899728	2.1092	18.771	1.97385	1.04025	0.607149	1.46513	4.03766	0.781661
TS	28	M	1	3.5	G1	M-G1	1	G1-TS-28	0.256405	6.05355	4.85527	0.973762	3.22964	1.631	1.15449	0.236238	0.489282	0.590691	0.434159	0.85862	14.6463	1.72233	2.19394	0.95225	7.56365	0.394018	0.285118	36.0191	1.81385	2.12124	0.562074	0.515306	3.85817	15.2862	13.5252	0.612202	1.54064	20.8649	1.39976	0.648022	0.624494	0.942455	4.89867	1.64589
TS	31	M	1	5.6	G1	M-G1	1	G1-TS-31	0.290179	5.70954	5.63753	0.92253	3.96671	1.9309	1.31494	0.252121	0.797582	0.940915	0.391823	0.959768	16.1013	2.28407	2.08102	0.614083	7.17765	0.193335	0.405407	35.3826	1.45359	1.9857	0.399552	0.400957	3.52032	14.6915	13.7835	0.59441	1.7762	23.2328	1.46342	0.651204	0.629072	1.24526	4.01894	1.5338
TS	33	M	1	6.1	G1	M-G1	1	G1-TS-33	0.71022	4.6087	5.15914	0.775141	4.58397	0.940615	1.17459	0.245852	0.849173	0.722912	0.420112	0.848359	14.4299	2.22178	2.31615	0.528313	6.79696	0.196226	0.19167	30.2045	1.16938	1.69037	0.41035	0.637815	3.87993	16.2256	14.7919	0.389197	1.42321	25.3346	1.51758	0.433454	0.721284	0.861864	6.10464	2.87212
TS	34	M	1	5.3	G1	M-G1	1	G1-TS-34	0.323978	5.14471	5.41807	0.879427	3.53275	2.46811	1.96918	0.280672	0.662493	0.335668	0.307408	0.576288	15.8505	2.83376	2.42002	1.51498	8.8884	0.377144	0.366064	42.2409	1.07328	1.34227	0.587166	0.443932	3.30423	14.515	8.53393	0.289415	1.34328	25.4237	1.9824	0.622542	0.559413	1.07705	4.03361	1.92689
TS	46	M	1	4.11	G1	M-G1	1	G1-TS-46	0.644281	6.44499	4.78474	1.02307	2.58867	2.20911	0.702812	0.403458	1.13372	0.658288	0.265204	0.388199	12.0604	2.67505	1.4051	1.2593	8.66722	0.157629	0.639437	39.3387	1.3077	2.46119	0.481647	0.393003	2.53805	12.5533	21.0678	0.621232	2.55339	16.3904	1.99384	0.861329	0.364706	1.54941	3.53892	0.903309
TS	1002	M	1	5.8	G1	M-G1	1	G1-TS-1002	0.244434	6.61646	5.3626	0.602936	4.14134	2.00843	0.890825	0.314595	0.676719	0.555408	0.284267	0.624211	17.0651	0.341754	2.10847	1.09361	7.85583	0.611989	0.253034	36.8226	1.2448	3.2487	0.305995	0.737827	2.67066	16.2806	15.8022	0.552692	1.81062	18.6716	1.5268	0.87634	0.658613	0.896709	4.58539	1.16921
TS	1003	M	1	6	G1	M-G1	1	G1-TS-1003	0.684028	5.90958	6.04159	1.20206	3.9345	2.68062	1.34948	0.322945	1.13801	0.326857	0.342747	1.35828	18.1184	0.652735	2.14767	1.09083	8.61488	0.251315	0.26085	40.097	1.17248	1.97899	0.306566	0.278452	3.24901	15.6422	13.4021	0.361816	1.43602	24.8399	2.01981	0.612642	1.04218	0.988637	4.06358	0.891094
TS	1013	M	1	4.9	G1	M-G1	1	G1-TS-1013	0.270351	4.58978	5.99408	0.961798	3.93172	2.231	0.973913	0.308812	0.625373	0.407147	0.357275	0.412783	17.2652	2.02278	2.28608	0.570147	6.4418	0.591138	0.478433	32.7283	0.929677	1.65916	0.595224	0.629599	3.21477	15.1927	13.4297	0.573387	1.83977	25.8825	1.46672	0.538871	0.454202	1.19284	3.55993	1.81483
TS	1015	M	1	6.2	G1	M-G1	1	G1-TS-1015	1.11827	8.22135	6.41747	0.772451	4.26683	2.62706	1.33241	0.11775	0.822477	0.239157	0.325758	0.859524	18.7223	1.08594	2.33222	0.555476	8.75712	0.27585	0.309948	44.8662	1.1939	2.70517	0.391004	0.379087	3.11057	16.1225	10.2919	0.538014	2.13908	23.6038	1.26988	0.579781	0.547453	1.15944	6.33558	1.22764
TS	1016	M	1	4.1	G1	M-G1	1	G1-TS-1016	1.21227	6.36255	7.24941	0.870162	3.97408	2.47466	0.877183	0.318382	0.870888	1.0411	0.454692	0.369226	16.23	0.783727	1.85727	0.661701	10.5906	0.365352	0.318624	62.1384	1.0825	1.67737	0.252042	0.489557	3.05792	16.5854	7.52373	0.430965	1.68173	21.6269	1.78294	0.448882	0.274801	1.02608	3.76925	1.04618
TS	1021	M	1	6.2	G1	M-G1	1	G1-TS-1021	0.634787	6.12219	5.23505	0.706931	4.27385	2.35072	0.971023	0.226406	0.734206	0.786701	0.262478	0.609565	17.3476	2.15936	1.92137	1.31034	7.38737	0.413366	0.26937	38.7394	1.08408	2.80969	0.41102	0.409554	3.02495	15.6815	14.1165	0.429936	2.02856	24.4294	1.38498	0.754881	0.264678	0.961785	4.22473	2.02255
TS	1024	M	1	6.1	G1	M-G1	1	G1-TS-1024	0.339289	7.34248	4.99253	1.10447	3.64804	2.3848	0.664995	0.320911	0.475927	0.451341	0.234798	1.21855	16.1089	1.80032	1.34105	0.874408	7.6862	0.379611	0.427124	34.678	1.44155	2.70036	0.334987	0.469965	3.1624	15.3333	17.428	0.501005	2.41018	21.0222	2.23089	0.772806	0.59222	1.21941	4.47659	1.07927
TS	1028	M	1	3	G1	M-G1	1	G1-TS-1028	0.270755	4.84104	5.72376	0.741981	4.64629	1.93408	0.943508	0.271722	1.10123	0.679966	0.463485	0.606428	17.3057	1.98615	1.75032	0.749106	8.57725	0.457504	0.263014	34.9332	0.792297	1.73818	0.465508	0.490578	3.63267	16.2531	17.0329	0.430762	1.45397	22.5879	1.72217	0.598247	0.768106	0.906299	4.14973	1.36301
TS	1036	M	1	6.9	G1	M-G1	1	G1-TS-1036	0.377153	5.99843	5.20976	1.22278	4.43451	1.54591	0.942836	0.283531	0.755959	0.30751	0.285736	1.32688	17.4523	1.71846	1.91452	1.06016	8.01062	0.245035	0.218482	26.0993	1.80997	2.40827	0.320373	0.288216	2.92406	16.6024	11.4108	0.677221	2.46165	21.2342	1.77854	0.934016	0.611346	1.05823	5.05128	1.83799
TS	1037	M	1	7.3	G1	M-G1	1	G1-TS-1037	0.794819	7.38742	5.40828	0.936733	3.4004	2.19246	1.04672	0.211429	0.78951	0.427781	0.331954	0.931347	14.9208	2.10378	1.93598	0.789856	8.52246	0.187039	0.515492	35.905	1.41914	2.235	0.501758	0.370231	2.84224	14.607	9.3384	0.756465	1.81638	19.3231	2.37088	0.768275	0.715225	1.26407	5.35938	0.889031
TS	2	M	1	35	G3	M-G3	2	G3-TS-2	0.26846	6.18339	5.84604	0.569255	4.91145	2.25261	1.32236	0.306122	0.942151	0.267098	0.327554	1.70343	19.7754	0.829415	2.58785	0.448466	6.39424	0.396434	0.167617	30.4416	1.00484	2.36783	0.270814	0.441777	2.91912	17.7907	6.97056	0.597625	1.86906	24.4407	2.15549	0.739226	0.738359	0.794975	6.31991	2.16366
TS	13	M	1	26	G3	M-G3	2	G3-TS-13	0.19898	7.12352	7.64236	0.926325	3.68275	1.80918	1.59625	0.254536	0.614838	0.368438	0.307303	0.482572	19.4135	1.01512	2.3952	0.88983	7.43129	0.445147	0.295215	50.8384	1.01442	1.69644	0.630412	0.523252	3.35267	18.2615	3.47982	0.241054	1.81569	31.6155	1.82824	0.452586	0.438406	0.960728	5.27436	1.82057
TS	20	M	1	54	G3	M-G3	2	G3-TS-20	2.11629	6.67178	3.45059	1.08163	2.09684	1.54936	1.34732	0.507823	0.70548	0.488218	0.295535	2.64753	11.7465	2.07328	1.43656	0.938397	5.1505	0.258666	0.317773	35.0474	1.81769	3.21563	0.415066	0.29773	2.32127	11.4442	19.4278	0.736643	1.59238	17.1299	1.47446	0.91016	0.587266	1.20277	4.8181	1.52332
TS	23	M	1	27	G3	M-G3	2	G3-TS-23	0.985261	5.74589	3.06684	0.922891	3.97491	2.3623	0.948774	0.28722	1.16291	0.398163	0.326444	0.958922	13.3221	2.4314	1.88124	1.33382	5.94634	0.132721	0.3391	32.4402	1.60725	2.5477	0.435905	0.439439	2.62637	12.1034	25.9193	0.563381	2.31886	17.9613	2.12844	0.842848	0.61355	1.319	4.26817	0.99176
TS	25	M	1	29	G3	M-G3	2	G3-TS-25	0.723863	5.61894	4.17829	0.917094	2.80388	2.25908	0.963698	0.303336	1.05173	0.340674	0.378284	1.65676	15.747	2.01924	1.47989	1.21552	6.99608	0.132999	0.264635	21.5371	1.71836	1.94811	0.467404	0.583506	2.64962	13.1108	27.8202	0.754933	2.9069	18.7153	1.6505	0.87594	0.491933	1.24741	4.38597	1.06944
TS	30	M	1	53	G3	M-G3	2	G3-TS-30	2.96121	7.79891	3.32	0.721993	2.44956	1.97321	2.01646	0.327962	0.583999	0.482802	0.381248	2.17351	11.0984	4.26302	1.76161	0.544631	4.37461	0.215116	0.576651	30.8826	1.62135	3.60178	0.541166	0.389671	2.1336	11.5619	5.47941	0.569841	2.25732	22.7764	1.25426	0.760226	0.474559	1.54417	3.37328	0.967636
TS	41	M	1	39	G3	M-G3	2	G3-TS-41	0.561242	6.59242	5.01304	0.782932	3.90745	1.53741	2.45645	0.544952	0.779553	0.566648	0.324464	2.6418	12.3437	3.53209	2.99337	0.482416	5.78779	0.381444	0.45036	32.5617	1.03435	2.10271	0.526033	0.363802	1.93507	13.3866	17.976	0.419731	2.03394	21.9966	1.0562	0.541498	0.851923	1.09231	4.59429	0.958902
TS	45	M	1	28	G3	M-G3	2	G3-TS-45	1.68352	6.13206	4.73568	0.700609	3.86144	1.54605	1.12249	0.227966	1.03378	0.680429	0.425452	0.827046	14.8647	2.01512	2.79361	0.508588	6.65652	0.595717	0.292393	38.6538	1.01129	1.65231	0.511951	0.515314	3.21391	13.5591	14.5625	0.429131	0.836295	23.074	1.83571	0.555778	0.424401	1.19175	3.78261	1.67921
TS	50	M	1	21	G3	M-G3	2	G3-TS-50	0.723285	7.15627	5.39646	0.684524	4.40659	2.03777	1.61109	0.250785	0.858841	0.166839	0.311664	1.08056	14.0976	2.80993	2.45898	0.727919	6.41698	0.368752	0.24436	34.3247	1.46616	2.55525	0.578775	0.339155	3.05218	14.3297	17.1988	0.686736	1.67818	22.6374	2.20103	0.759623	0.56108	1.05022	5.0671	1.05781
TS	52	M	1	37	G3	M-G3	2	G3-TS-52	0.798007	6.35346	5.47473	0.664852	4.81255	2.6384	1.40057	0.281883	1.15573	0.381403	0.388314	0.697473	16.0561	2.14199	2.53077	0.919459	7.27983	0.396423	0.317083	41.3512	1.22198	2.72861	0.40444	0.370345	1.9612	14.2801	15.4412	0.434204	1.00184	27.4045	2.1056	0.490599	0.360393	1.494	4.80444	1.24262
TS	53	M	1	35	G3	M-G3	2	G3-TS-53	0.415079	6.57072	5.29864	0.737169	5.64141	2.42469	0.966929	0.270535	1.48563	0.296129	0.20974	1.28029	15.9628	1.91442	2.43401	0.661486	6.14442	0.406572	0.266575	34.0563	1.48138	2.33823	0.496115	0.190526	2.2968	16.2568	14.0093	0.490541	1.52949	25.9538	1.57525	0.654373	0.561823	1.09013	6.86171	1.60766
TS	1004	M	1	27	G3	M-G3	2	G3-TS-1004	0.416554	7.53116	5.23411	0.639063	2.65138	1.08304	1.08086	0.291068	0.630552	0.57561	0.257025	1.45874	14.3924	3.20988	1.69109	0.50308	6.85512	0.234424	0.735518	27.7482	1.21401	2.6214	0.683318	0.384497	1.93251	11.6857	29.4539	0.548281	2.33686	17.5363	1.89827	0.839916	0.858829	1.58016	3.66728	1.54196
TS	1009	M	1	41	G3	M-G3	2	G3-TS-1009	0.580732	7.04628	4.44742	0.834326	2.63089	2.42769	1.15829	0.321114	1.01723	0.320005	0.376746	1.10076	18.303	0.68106	2.28457	1.03102	7.86714	0.524307	0.37215	52.0508	1.37496	2.83566	0.315408	0.492132	2.46874	14.0701	5.52281	0.58089	1.99896	26.5021	1.99056	0.69263	0.332526	1.42171	4.54996	1.02373
TS	1018	M	1	29	G3	M-G3	2	G3-TS-1018	0.971994	5.28746	3.76648	0.609302	3.17623	2.06743	1.34525	0.369446	1.18036	0.266536	0.351392	1.64395	13.3112	2.45433	2.24697	1.14498	5.47857	0.216653	0.65524	25.4083	1.26173	2.28415	0.639192	0.620536	1.99521	14.0008	27.165	0.566506	2.02971	20.4249	1.38169	0.714753	0.529528	1.72633	3.80112	0.812648
TS	1033	M	1	39	G3	M-G3	2	G3-TS-1033	0.348343	7.18709	5.23369	0.737785	5.29262	2.05305	1.52273	0.282116	0.561633	0.574135	0.395507	1.3217	14.6313	2.20642	2.14057	0.747564	6.52011	0.223935	0.239533	25.4236	1.12178	2.36945	0.405658	0.453688	2.81708	14.8619	20.5472	0.635287	2.74268	24.5033	1.92542	0.784454	0.517192	1.11101	3.89862	1.43249
